# Supplementary material for: Effective TME-related signature to predict prognosis of patients with head and neck squamous cell carcinoma
Source: Front Mol Biosci. 2023 Aug 21;10:1232875. doi: 10.3389/fmolb.2023.1232875 (PMC10475735; doi:10.3389/fmolb.2023.1232875)
Supplement: Supplementary file 1 [file DataSheet1.zip]

Archive with 13 entries (12 files):
- Supplementary Material/
- Supplementary Material/Supplementary Figure S1.tif
- Supplementary Material/Supplementary Figure S2.tif
- Supplementary Material/Supplementary Figure S3.tif
- Supplementary Material/Supplementary Material.docx
- Supplementary Material/Supplementary Table S1.docx
- Supplementary Material/Supplementary Table S2.docx
- Supplementary Material/Supplementary Table S3.docx
- Supplementary Material/Supplementary Table S4.docx
- Supplementary Material/Supplementary Table S5.docx
- Supplementary Material/Supplementary Table S6.docx
- Supplementary Material/Supplementary Table S7.docx
- Supplementary Material/Supplementary Table S8.docx
